# Supplementary material for: Picrotoxin Delineates Different Transport Configurations for Malate and γ Aminobutyric Acid through TaALMT1
Source: Biology (Basel). 2022 Aug 2;11(8):1162. doi: 10.3390/biology11081162 (PMC9405015; doi:10.3390/biology11081162)
Supplement: Supplementary file 1 [file biology-11-01162-s001.zip]

Archive with 1 entries (1 files):
- biology-1783364-supplementary.pdf
